# Supplementary material for: Compatibilizing Effects of Poly(lactic acid) (PLA)/Poly(vinyl butyral) (PVB)/Mica Composites
Source: Polymers (Basel). 2025 Dec 23;18(1):40. doi: 10.3390/polym18010040 (PMC12787884; doi:10.3390/polym18010040)
Supplement: Supplementary file 1 [file polymers-18-00040-s001.zip]

Archive with 1 entries (1 files):
- polymers-4005633-supplementary.pdf
